# Supplementary material for: Unhappy While Depressed: Examining the Dimensionality, Reliability and Validity of the Subjective Happiness Scale in a Spanish Sample of Patients with Depressive Disorders
Source: Int J Environ Res Public Health. 2021 Oct 19;18(20):10964. doi: 10.3390/ijerph182010964 (PMC8535987; doi:10.3390/ijerph182010964)
Supplement: Supplementary file 1 [file ijerph-18-10964-s001.zip]

Archive with 1 entries (1 files):
- ijerph-1374048-supplementary.pdf
